# Supplementary material for: Assessing the likelihood of contracting COVID-19 disease based on a predictive tree model: A retrospective cohort study
Source: PLoS One. 2021 Mar 3;16(3):e0247995. doi: 10.1371/journal.pone.0247995 (PMC7928490; doi:10.1371/journal.pone.0247995)
Supplement: S1 File — (R) [file pone.0247995.s001.R]

## Libraries and packages
#libraries used
library(readxl)
library(pROC)

#read data and view table
rPlot <- read_excel("../XML_COVID/ProyectsR/rPlot.xlsx")
View(rPlot)
summary(rPlot)

## Data models
#Area under de Curve of the Models (percent, CI and plots)
roc(rPlot$outcome, rPlot$MVModel, percent=TRUE, plot=TRUE, ci=TRUE)
roc(rPlot$outcome, rPlot$TreeModel, percent=TRUE, plot=TRUE, ci=TRUE)

#Bootstrap test for two correlated ROC curves
roc.test(response = rPlot$outcome, predictor1 = rPlot$MVModel, predictor2 = rPlot$TreeModel, partial.auc = c(100, 90), percent = TRUE)

## ROC Comparison plots (legends and p-value)
#Plot_1.AUC comparison. 

layout(matrix(c(1,1,2,3), 2, 2, byrow = TRUE), widths=c(1,1), heights=c(2,1))
rocobj1 <- plot.roc(rPlot$outcome, rPlot$MVModel,
                    asp=NA,
                    legacy.axes=TRUE,
                    main="AVC comparison",
                    percent=TRUE,
                    col="#1c61b6")
rocobj2 <- lines.roc(rPlot$outcome, rPlot$TreeModel, 
                     percent=TRUE, 
                     col="#840000")
testobj <- roc.test(rocobj1, rocobj2)
text(50, 50, labels=paste("p-value =", format.pval(testobj$p.value)), adj=c(0, .5))
legend("bottomright", legend=c("Multivariate model", "Tree model"), col=c("#1c61b6", "#840000"), lwd=2)

# Plot_2. Tree model. Confidence intervals

rocobj <- plot.roc(rPlot$outcome, rPlot$TreeModel,
				   asp=NA,
                   legacy.axes=TRUE,
                   main = "Tree model. Confidence intervals", 
                   percent=TRUE,
                   ci = TRUE,                  # compute AUC (of AUC by default)
                   print.auc = TRUE)           # print the AUC (will contain the CI)
ciobj <- ci.se(rocobj,                         # CI of sensitivity
               specificities = seq(0, 100, 5)) # over a select set of specificities
plot(ciobj, type = "shape", col = "#1c61b6AA")     # plot as a blue shape
plot(ci(rocobj, of = "thresholds", thresholds = "best")) # add one threshold

# Plot_3. MV model. Confidence intervals

rocobj <- plot.roc(rPlot$outcome, rPlot$MVModel,
				   asp=NA,
                   legacy.axes=TRUE,
                   main = "Multivariate model. Confidence intervals", 
                   percent=TRUE,
                   ci = TRUE,                  # compute AUC (of AUC by default)
                   print.auc = TRUE)           # print the AUC (will contain the CI)
ciobj <- ci.se(rocobj,                         # CI of sensitivity
               specificities = seq(0, 100, 5)) # over a select set of specificities
plot(ciobj, type = "shape", col = "#1c61b6AA")     # plot as a blue shape
plot(ci(rocobj, of = "thresholds", thresholds = "best")) # add one threshold
